# Supplementary material for: Transcriptome-wide identification of optimal reference genes for expression analysis of Pyropia yezoensis responses to abiotic stress
Source: BMC Genomics. 2018 Apr 13;19:251. doi: 10.1186/s12864-018-4643-8 (PMC5899324; doi:10.1186/s12864-018-4643-8)
Supplement: Supplementary file 6 — Table S1. Pairwise variation (Vn/n + 1) analysis of 9 candidate. (XLSX 10 kb) [file 12864_2018_4643_MOESM6_ESM.xlsx]

## Sheet: Sheet1
Vn/n+1	All samples	Dehydration stress	Temperature stress
V2/3	0.202	0.115	0.175
V3/4	0.153	0.089	0.135
V4/5	0.161	0.12	0.12
V5/6	0.19	0.119	0.097
V6/7	0.158	0.133	0.195
V7/8	0.161	0.123	0.183
V8/9	0.244	0.127	0.172
TABLE S1 Pairwise variation (Vn/n+1) analysis of 9 candidate reference genes calculated by geNorm to determine the optimal number of reference genes for normalization.
